# Supplementary material for: Relationships between structure, in vivo function and long-range axonal target of cortical pyramidal tract neurons
Source: Nat Commun. 2017 Oct 11;8:870. doi: 10.1038/s41467-017-00971-0 (PMC5636900; doi:10.1038/s41467-017-00971-0)
Supplement: Supplementary file 4 — Supplementary Data 1 [file 41467_2017_971_MOESM4_ESM.zip]

Archive with 20 entries (19 files):
- PT_SubCtx_Target_Predictor_Final/
- PT_SubCtx_Target_Predictor_Final/example_parameters.csv
- PT_SubCtx_Target_Predictor_Final/example_PSTH.csv
- PT_SubCtx_Target_Predictor_Final/L5st_cluster.csv
- PT_SubCtx_Target_Predictor_Final/L5tt_cluster.csv
- PT_SubCtx_Target_Predictor_Final/PoM_morphology_cluster.csv
- PT_SubCtx_Target_Predictor_Final/PoM_norm_PSTH.csv
- PT_SubCtx_Target_Predictor_Final/PoM_similarity_cluster.csv
- PT_SubCtx_Target_Predictor_Final/Pons_morphology_cluster.csv
- PT_SubCtx_Target_Predictor_Final/Pons_norm_PSTH.csv
- PT_SubCtx_Target_Predictor_Final/Pons_similarity_cluster.csv
- PT_SubCtx_Target_Predictor_Final/README.docx
- PT_SubCtx_Target_Predictor_Final/README.txt
- PT_SubCtx_Target_Predictor_Final/SP5C_morphology_cluster.csv
- PT_SubCtx_Target_Predictor_Final/SP5C_norm_PSTH.csv
- PT_SubCtx_Target_Predictor_Final/SP5C_similarity_cluster.csv
- PT_SubCtx_Target_Predictor_Final/SubcorticalProjectionProbability.py
- PT_SubCtx_Target_Predictor_Final/Tectum_morphology_cluster.csv
- PT_SubCtx_Target_Predictor_Final/Tectum_norm_PSTH.csv
- PT_SubCtx_Target_Predictor_Final/Tectum_similarity_cluster.csv
