# Supplementary material for: Relationships between structure, in vivo function and long-range axonal target of cortical pyramidal tract neurons
Source: Nat Commun. 2017 Oct 11;8:870. doi: 10.1038/s41467-017-00971-0 (PMC5636900; doi:10.1038/s41467-017-00971-0)
Supplement: Supplementary file 4 — Supplementary Data 1 [file 41467_2017_971_MOESM4_ESM.zip › PT_SubCtx_Target_Predictor_Final/example_parameters.csv]

depth D2	Dendritic_Length	Dendritic_Volume	Dendritic_Width	Dendritic_Height	Dendritic_Branchpoints	Dendritic_Branchorder_Avg	Dendritic_Branchorder_Max	Dendritic_Endpoint_Avg	Dendritic_Endpoint_Max	Dendritic_Endpoint_Sum	Dendritic_Endpoint_Centroid	Apical_Length	Apical_Volume	Apical_Width	Apical_Height	Apical_Branchpoints	Apical_Endpoint_Centroid	Basal_Length	Basal_Volume	Basal_Width	Basal_Height	Basal_Branchpoints	Spontaneous_Activity
1085.2	12437.9374666966	289975381.302358	685.2713623421	1364.359297083	62	5.7419354839	14	477.750243975	1100.0997026973	32964.7668342777	354.484602882	7870.13276176	208752464.51796	667.7293084773	1081.8923526728	43	579.3468033179	4567.8047049367	49955392.7421287	505.6794620705	391.1860423487	19	7.05
