# Supplementary material for: Relationships between structure, in vivo function and long-range axonal target of cortical pyramidal tract neurons
Source: Nat Commun. 2017 Oct 11;8:870. doi: 10.1038/s41467-017-00971-0 (PMC5636900; doi:10.1038/s41467-017-00971-0)
Supplement: Supplementary file 4 — Supplementary Data 1 [file 41467_2017_971_MOESM4_ESM.zip › PT_SubCtx_Target_Predictor_Final/example_PSTH.csv]

Time (s)	WR674_6_Hz
-0.2	18.1818
-0.195	9.09091
-0.19	9.09091
-0.185	0
-0.18	9.09091
-0.175	0
-0.17	27.2727
-0.165	0
-0.16	0
-0.155	9.09091
-0.15	9.09091
-0.145	27.2727
-0.14	18.1818
-0.135	0
-0.13	0
-0.125	9.09091
-0.12	0
-0.115	0
-0.11	0
-0.105	9.09091
-0.1	0
-0.095	0
-0.09	18.1818
-0.085	0
-0.08	9.09091
-0.075	18.1818
-0.07	0
-0.065	0
-0.06	0
-0.055	18.1818
-0.05	18.1818
-0.045	9.09091
-0.04	9.09091
-0.035	9.09091
-0.03	0
-0.025	0
-0.02	0
-0.015	9.09091
-0.01	9.09091
-0.005	0
0	0
0.005	18.1818
0.01	9.09091
0.015	9.09091
0.02	9.09091
0.025	9.09091
0.03	18.1818
0.035	0
0.04	0
0.045	0
0.05	0
0.055	0
0.06	0
0.065	18.1818
0.07	63.6364
0.075	18.1818
0.08	27.2727
0.085	27.2727
0.09	0
0.095	9.09091
0.1	0
0.105	0
0.11	0
0.115	9.09091
0.12	0
0.125	0
0.13	0
0.135	18.1818
0.14	18.1818
0.145	18.1818
0.15	0
0.155	9.09091
0.16	27.2727
0.165	9.09091
0.17	9.09091
0.175	27.2727
0.18	9.09091
0.185	9.09091
0.19	45.4545
0.195	9.09091
0.2	9.09091
0.205	9.09091
0.21	18.1818
0.215	18.1818
0.22	18.1818
0.225	45.4545
0.23	18.1818
0.235	9.09091
0.24	18.1818
0.245	0
0.25	27.2727
0.255	27.2727
0.26	9.09091
0.265	27.2727
0.27	0
0.275	36.3636
0.28	27.2727
0.285	0
0.29	0
0.295	9.09091
0.3	9.09091
0.305	27.2727
0.31	18.1818
0.315	9.09091
0.32	9.09091
0.325	9.09091
0.33	18.1818
0.335	27.2727
0.34	18.1818
0.345	0
0.35	0
0.355	36.3636
0.36	9.09091
0.365	18.1818
0.37	9.09091
0.375	27.2727
0.38	9.09091
0.385	9.09091
0.39	9.09091
0.395	18.1818
0.4	9.09091
0.405	9.09091
0.41	9.09091
0.415	18.1818
0.42	0
0.425	0
0.43	27.2727
0.435	9.09091
0.44	18.1818
0.445	0
0.45	18.1818
0.455	18.1818
0.46	0
0.465	0
0.47	27.2727
0.475	27.2727
0.48	27.2727
0.485	18.1818
0.49	18.1818
0.495	9.09091
0.5	18.1818
0.505	9.09091
0.51	0
0.515	0
0.52	18.1818
0.525	18.1818
0.53	18.1818
0.535	9.09091
0.54	9.09091
0.545	0
0.55	9.09091
0.555	9.09091
0.56	18.1818
0.565	18.1818
0.57	0
0.575	27.2727
0.58	0
0.585	9.09091
0.59	36.3636
0.595	9.09091
0.6	9.09091
0.605	0
0.61	0
0.615	18.1818
0.62	18.1818
0.625	9.09091
0.63	9.09091
0.635	9.09091
0.64	27.2727
0.645	9.09091
0.65	9.09091
0.655	18.1818
0.66	9.09091
0.665	9.09091
0.67	27.2727
0.675	18.1818
0.68	18.1818
0.685	9.09091
0.69	9.09091
0.695	9.09091
0.7	9.09091
0.705	9.09091
0.71	0
0.715	9.09091
0.72	27.2727
0.725	36.3636
0.73	27.2727
0.735	0
0.74	18.1818
0.745	0
0.75	9.09091
0.755	0
0.76	0
0.765	0
0.77	0
0.775	18.1818
0.78	27.2727
0.785	9.09091
0.79	18.1818
0.795	27.2727
0.8	9.09091
0.805	9.09091
0.81	0
0.815	0
0.82	0
0.825	0
0.83	0
0.835	0
0.84	0
0.845	18.1818
0.85	18.1818
0.855	27.2727
0.86	0
0.865	18.1818
0.87	9.09091
0.875	0
0.88	0
0.885	9.09091
0.89	0
0.895	0
0.9	0
0.905	0
0.91	0
0.915	0
0.92	9.09091
0.925	9.09091
0.93	0
0.935	0
0.94	0
0.945	0
0.95	9.09091
0.955	0
0.96	0
0.965	0
0.97	0
0.975	0
0.98	0
0.985	0
0.99	0
0.995	9.09091
1	0
1.005	0
1.01	0
1.015	0
1.02	0
1.025	0
1.03	0
1.035	0
1.04	0
1.045	0
1.05	0
1.055	0
1.06	0
1.065	0
1.07	0
1.075	0
1.08	0
1.085	9.09091
1.09	9.09091
1.095	0
1.1	0
1.105	0
1.11	0
1.115	0
1.12	0
1.125	0
1.13	0
1.135	0
1.14	0
1.145	9.09091
1.15	0
1.155	0
1.16	0
1.165	0
1.17	0
1.175	0
1.18	0
1.185	18.1818
1.19	0
1.195	0
1.2	0
1.205	9.09091
1.21	0
1.215	0
1.22	0
1.225	9.09091
1.23	0
1.235	0
1.24	0
1.245	0
1.25	0
1.255	0
1.26	0
1.265	0
1.27	0
1.275	0
1.28	0
1.285	0
1.29	0
1.295	0
