# Supplementary material for: Relationships between structure, in vivo function and long-range axonal target of cortical pyramidal tract neurons
Source: Nat Commun. 2017 Oct 11;8:870. doi: 10.1038/s41467-017-00971-0 (PMC5636900; doi:10.1038/s41467-017-00971-0)
Supplement: Supplementary file 4 — Supplementary Data 1 [file 41467_2017_971_MOESM4_ESM.zip › PT_SubCtx_Target_Predictor_Final/L5st_cluster.csv]

depth D2	Dendritic_Length	Dendritic_Volume	Dendritic_Width	Dendritic_Branchpoints	Dendritic_Branchorder_Avg	Dendritic_Branchorder_Max	Dendritic_Endpoint_Avg	Dendritic_Endpoint_Max	Dendritic_Endpoint_Sum	Dendritic_Endpoint_Centroid	Apical_Length	Apical_Volume	Apical_Width	Apical_Height	Apical_Endpoint_Centroid	Basal_Length	Basal_Volume	Basal_Width	Basal_Height	Basal_Branchpoints
1193.52	6993.342793	148711828.5	475.9695034	35	2.514285714	6	264.59717	1103.546813	11113.08114	114.709642	2969.646723	58612393.56	322.294736	1132.502196	367.8196931	4023.696071	31750714.83	475.9695034	281.4311561	19
1238.49	7201.498019	161368271.8	495.0864001	27	2.666666667	8	292.2681679	1163.131198	10521.65405	212.5976169	3246.835577	55417809.86	302.2260307	1213.600471	481.1343139	3954.662442	32363424.16	486.0381253	286.5264429	15
1141.06	5015.322762	84506250.57	381.3800949	20	1.45	6	213.198732	1094.012198	5969.564495	179.7610538	2411.629076	25966954.95	245.3381723	1099.707744	416.364564	2603.693686	10025728.95	381.3800949	142.7544625	12
995.801	7899.588429	94889221.16	421.2497931	40	3.575	9	289.4771036	921.1802085	14763.33228	148.3749552	3234.979597	47308699.28	320.5500035	981.2533362	364.7434877	4664.608833	20818122.59	421.2497931	234.7721281	22
1023.18	9517.244333	123854928.3	493.3075157	46	3.434782609	7	251.3256788	879.1259013	13571.58665	133.9024689	3529.638341	58817115.85	369.549836	870.341287	396.2322713	5987.605992	29545291.08	486.066765	252.5969481	28
1045.21	5429.431377	91218723.43	410.4558861	25	3.72	8	329.7046908	944.7938281	10880.2548	215.7360563	2300.488393	33784179.3	267.8396622	943.7256805	488.332796	3128.942984	17808309.96	390.1561571	233.981961	14
1068.44	6884.988725	132096202.2	477.0116899	37	2.324324324	8	249.7941227	971.6758445	12239.91201	142.5807575	2565.603255	64650414.66	366.1670526	970.8492491	413.9241774	4319.385471	35948967.56	475.1834621	318.4887164	21
1004.75	6195.504152	121786214.1	479.9036979	23	2.304347826	6	311.482531	931.9279163	10278.92352	170.8899525	3077.301232	93221663.18	428.5891207	1050.31236	377.9210638	3118.202921	22475455.99	451.3078502	222.5176708	10
1013.26	10135.28552	155000673.9	541.1836898	61	3.967213115	13	279.020707	954.0798907	18694.38737	127.448138	4246.147077	72081886.76	389.6484202	951.7473439	395.6424169	5889.138446	39266031.97	536.1228121	287.674513	35
935.869	10148.97496	131471086.5	489.3665999	52	2.288461538	7	222.189052	922.082401	13109.15407	93.99063555	3961.647985	77847078.12	405.959861	964.379861	284.01231	6187.32697	31343987.89	463.9712357	305.8378517	32
1096.96	7102.686722	110125347.8	439.5310638	40	2.85	9	277.9985911	1059.409336	13621.93096	150.2551009	3799.237724	79155501.71	390.2989514	1057.516446	416.566905	3303.448998	13091701.5	409.8432113	156.0812672	20
1258.8	6815.176184	136894017.1	454.5233554	26	2.461538462	5	268.4395009	1190.329899	9932.261535	99.42010656	3065.994572	60728066.48	323.9334312	1189.484952	305.9849385	3749.181612	23899391.66	454.5233554	234.3540107	16
1035.88	10298.05188	165905713.7	523.7076692	44	2.704545455	8	247.3152508	1035.753244	12613.07779	123.8478294	5302.22054	141400902.6	499.5919099	1136.880401	257.2523931	4995.831341	39774323.14	510.5652061	305.279414	19
1118.42	5765.110599	77733761.19	349.4363052	23	1.695652174	6	229.7047181	1120.78703	6661.436824	147.3435018	2780.858709	33178670.27	243.6694355	1131.573083	380.8241928	2984.25189	16409612.8	330.6801486	300.188064	14
1167.81	8523.804917	175010500.6	536.0693692	42	1.928571429	5	196.2159311	1050.385802	9614.580624	74.91308002	2610.06829	78556365.79	384.4083882	1068.291783	286.4577933	5913.736627	40349862.15	503.7083996	341.3301453	35
1094.9	6466.103835	102156102.6	427.3279094	32	2.625	7	235.1214756	1003.184479	8934.616073	129.330576	4069.274856	76893467.62	409.707107	995.4642672	250.620239	2396.828979	13608888.79	338.0628916	238.2450994	10
1050.27	5879.128373	83014157.07	389.5341895	32	2.1875	6	222.7044532	979.3476561	8685.473676	117.2532102	2269.034575	27388655.34	256.1466873	970.4481555	452.4354388	3610.093798	14706691.89	368.3323496	218.6914966	24
1278.25	6530.325294	123246835.5	415.58863	30	1.8	4	297.0539653	1225.286738	10693.94275	108.8682104	2263.897479	29632916.43	243.0823413	1214.571827	485.6986435	4266.427815	30085956.24	415.58863	348.8507411	23
