# Supplementary material for: Relationships between structure, in vivo function and long-range axonal target of cortical pyramidal tract neurons
Source: Nat Commun. 2017 Oct 11;8:870. doi: 10.1038/s41467-017-00971-0 (PMC5636900; doi:10.1038/s41467-017-00971-0)
Supplement: Supplementary file 4 — Supplementary Data 1 [file 41467_2017_971_MOESM4_ESM.zip › PT_SubCtx_Target_Predictor_Final/L5tt_cluster.csv]

depth D2	Dendritic_Length	Dendritic_Volume	Dendritic_Width	Dendritic_Branchpoints	Dendritic_Branchorder_Avg	Dendritic_Branchorder_Max	Dendritic_Endpoint_Avg	Dendritic_Endpoint_Max	Dendritic_Endpoint_Sum	Dendritic_Endpoint_Centroid	Apical_Length	Apical_Volume	Apical_Width	Apical_Height	Apical_Endpoint_Centroid	Basal_Length	Basal_Volume	Basal_Width	Basal_Height	Basal_Branchpoints
1160.8	14176.69357	179369483.7	548.2800831	96	7.385416667	18	487.1099235	1084.563114	50172.32212	419.3792354	8888.488016	163420059.6	548.2800831	1095.394437	660.243773	5288.205552	26540452.74	463.7660096	247.2200206	33
1204.01	9493.362052	123529989.6	458.0073002	69	7	19	274.5004606	1059.806149	21136.53546	307.2424111	5680.385028	85834173.93	411.4202059	1057.448374	504.4014852	3812.977024	17611284.4	415.3941836	207.2415663	32
1106.27	15481.65369	446400433.5	866.1266889	77	5.480519481	17	411.7649226	1128.733668	36647.07812	230.5400583	8996.804103	374886151.2	843.3887366	1109.37343	538.4714793	6484.849587	55352063.75	714.7189664	218.0531801	39
1179.08	17686.00037	271489463.1	649.2515095	94	7.787234043	19	399.2318303	1138.619724	40721.64669	354.8969623	9808.499492	187756321	585.5028229	1113.166438	648.3650078	7877.500875	63673581.05	644.1469674	308.6139566	43
1041.91	13275.65539	227496499.3	639.82527	65	6.169230769	15	404.7898637	1024.02002	29954.44991	329.0039941	8973.394584	203827603.6	626.5615686	1043.018096	492.7016841	4302.260802	35519035.51	520.3739314	262.4839758	20
1178.1	13145.60214	228677344.2	577.0053794	56	1.696428571	5	460.6876265	1148.724792	31787.44623	280.1614724	7364.493947	130740959.3	495.8005266	1146.051028	532.1020623	5781.108189	56451709.99	551.7746002	370.8962891	21
1226.77	11812.80057	206150029.2	558.0073658	64	4.890625	12	526.3567107	1186.542098	38424.03988	356.8589806	6837.824947	130559024.3	471.2423758	1175.848563	670.2077262	4974.975624	36265628.07	538.3280917	253.7847685	26
1191.67	7764.200771	168627867.8	529.4191761	59	5.186440678	16	303.7544693	1117.589404	20655.30391	424.4981926	4625.876569	153383897.8	529.4191761	1104.138542	652.0599044	3138.324202	12905782.32	419.2058291	154.4505809	26
1250.56	17133.6032	456711064.1	804.2505467	92	8.304347826	19	553.2817581	1279.460492	56988.02108	455.7909706	9800.590489	409537305.5	804.2505467	1268.41039	757.3608	7333.012706	51602458.57	577.7540656	315.0764819	33
1059.95	15146.0217	206180636.8	574.5135066	80	6.0875	17	364.9661507	1084.291614	32846.95356	266.3372964	8084.281504	165336898.9	560.8417415	1051.819561	529.5423988	7061.740197	31834646.63	450.6402091	313.6853645	31
1005.39	19129.40639	304316696	700.5797683	101	4.079207921	13	364.7156032	1009.941629	40848.14756	193.3922343	7216.906537	204839600.8	645.6437127	996.9896524	621.9237164	11912.49985	101243597	676.9145203	442.2239292	63
1273.1	19482.18648	360675633.5	747.2902601	127	6.88976378	20	480.2933037	1183.669121	64839.596	318.9350789	10469.77054	314820936.5	747.2902601	1152.870537	663.595609	9012.415944	45991381.33	566.6384592	288.2846665	55
1169.47	17914.39528	186329159.5	531.1057338	116	5.155172414	19	328.1143386	1148.874628	41342.40666	199.1746989	8471.292111	124150684.5	467.9509499	1133.910528	489.1328639	9443.103172	41168455.29	525.8158734	297.9058851	65
1232.68	11440.75884	119520632.2	427.4610431	62	4.370967742	14	265.9528489	1164.746379	18084.79373	173.1214185	6909.122829	107351842.6	425.1333447	1196.158827	312.951347	4531.636015	17687883.72	408.93542	213.4075164	26
1120.43	16473.67735	212406460.8	586.2292852	115	6.443478261	24	287.9531088	1020.664926	34842.32617	88.63008265	6622.901308	137262446.2	494.1606798	1127.908237	282.6278943	9850.776037	54858772.43	573.7413752	333.5136415	62
1235.98	16100.74652	272175445.9	614.78579	105	9.304761905	26	470.1703839	1239.164895	52188.91261	339.0809575	8382.082863	226669764.1	590.9508794	1306.609089	749.4814146	7718.663661	70250594.13	602.4923117	397.6991352	44
1112.37	14709.04	197435207.89	555.29	75	7.41	20	431.56	1072.15	35388.3	300.28	9745.71	178691172.38	555.29	1163.15	485	4963.33	37593822.92	444.87	381.31	23
1101.48	10700.07	191794859.68	547.74	67	9.07	23	429.6	1129.44	31360.77	241.9	6635.11	161346984.89	540.19	1138.47	429.52	4064.96	27044390.4	432.82	288.72	22
1099.34	13365.81	294783800.37	651.79	70	7.97	20	464.91	1094.6	35333.4	272.24	8228.12	208838485.52	609.83	1153.04	534.31	5137.69	77079976.13	620.09	401.78	27
1089.36	13228.09	203694663.4	572.62	64	6.14	17	366.81	1110.02	26043.83	234.46	8540.95	182199212.25	564.72	1153.67	407.96	4687.14	40356363.46	471.37	367.19	21
951.86	13821.91	334804548.4	760.39	69	2.86	8	402.4	982.97	31387.48	300.08	7484.73	276146340.76	753.73	978.79	577.01	6337.18	59464193.28	631.16	323.52	31
1085.2	12437.94	289975381.3	685.27	62	5.74	14	477.75	1100.1	32964.77	354.48	7870.13	208752464.52	667.73	1081.89	579.35	4567.8	49955392.74	505.68	391.19	19
1104.94	14544.33	274548508.85	664.14	109	8.62	21	432.68	1103.7	51056.01	243.98	9016.29	249366198.24	664.14	1135.48	496.21	5528.04	32869661.97	492.94	270.59	41
1099.99	24129.41	308192807.87	692.13	131	10.78	24	555.03	1125.95	76038.56	445.79	16960.83	278567917.51	692.13	1163.13	680.46	7168.58	46518335.61	579.7	277	41
983.38	14844.41	195478944.11	615.21	90	6.31	18	328	949.09	32144.23	247.16	9675.4	185933465.32	615.21	984.61	421.13	5169.01	25346249.21	483.44	219.66	35
1168.47	18391.26	378984551.69	727.63	91	6.24	15	465.4	1184.16	47004.98	257.06	10065.46	312945479.85	727.63	1182.48	518.44	8325.8	75677375.72	602.93	436.27	39
998.99	18609.35	250871580.51	647.6	107	7.19	20	406.83	1015.67	47598.68	240.08	10511.06	217447521.97	647.58	1037.86	469.61	8098.29	50749294.62	534.11	363.35	44
1192.02	10236.87	109339476.1	416.27	72	12.58	29	393.57	1185.05	31878.84	310.73	7493.34	99024886.98	409.86	1225.9	451.54	2743.53	16162961.71	362.93	247.12	14
1184.19	14914.85	320144298.88	703.09	97	4.23	11	445.87	1174.09	45924.98	377.06	8526.16	281109561.41	699.06	1198.38	694.11	6388.69	41698923.24	547.86	280.93	44
1090.51	11413.28	148477712.78	494.29	83	9.07	23	345.99	1094.13	31139.49	202.66	7524.7	121631927.19	480.46	1079.42	362.1	3888.57	20839294.81	457.67	201.37	28
1028.27	17362.82	246886566.91	649.82	101	5.92	12	384.86	1006.68	41564.58	261.75	10604.44	210052127.45	649.82	1002.15	485.85	6758.39	42689386.79	551.36	281.59	41
983.13	16611.78	263595332.69	673.24	90	3.41	11	385.97	988.91	38596.5	182.84	8645.84	176679087.92	622.49	1015.01	409.63	7965.94	69615546.5	619.8	363.98	44
1040.12	13723.39	153826461.86	519.09	74	7.38	18	390	1009.61	31200.32	264.97	9708.84	127640504.4	491.46	1077.03	416.01	4014.55	26915227.93	475.52	239.09	23
1094.98	19439.3	424757188.39	834.04	108	7.14	17	393.88	1125.47	46871.22	338.5	13183.64	382404229.61	834.04	1121.15	499.05	6255.66	41715680.25	552.59	277.19	36
1057.04	17017.23	285449234.68	693.52	92	5.99	18	372.51	1065.76	37995.65	198.24	8594.61	224287715.31	675.22	1034.65	456.27	8422.62	48792662.27	568.64	302.14	46
