# Supplementary material for: Relationships between structure, in vivo function and long-range axonal target of cortical pyramidal tract neurons
Source: Nat Commun. 2017 Oct 11;8:870. doi: 10.1038/s41467-017-00971-0 (PMC5636900; doi:10.1038/s41467-017-00971-0)
Supplement: Supplementary file 4 — Supplementary Data 1 [file 41467_2017_971_MOESM4_ESM.zip › PT_SubCtx_Target_Predictor_Final/PoM_morphology_cluster.csv]

Dendritic_Height	Dendrititc_Branchpoints	Apical_Length
1305.92	67	6635.11
1401.33	70	8228.12
1249.59	64	8540.95
1168.26	69	7484.73
1364.36	62	7870.13
