# Supplementary material for: Relationships between structure, in vivo function and long-range axonal target of cortical pyramidal tract neurons
Source: Nat Commun. 2017 Oct 11;8:870. doi: 10.1038/s41467-017-00971-0 (PMC5636900; doi:10.1038/s41467-017-00971-0)
Supplement: Supplementary file 4 — Supplementary Data 1 [file 41467_2017_971_MOESM4_ESM.zip › PT_SubCtx_Target_Predictor_Final/PoM_norm_PSTH.csv]

Time (s)	Pom
-0.2	0.136545131
-0.195	0
-0.19	0.0720067622
-0.185	0.0805892009
-0.18	0.0789297403
-0.175	0
-0.17	0.0458529566
-0.165	0.120536325
-0.16	0
-0.155	0
-0.15	0
-0.145	0.1900849272
-0.14	0.0365136
-0.135	0
-0.13	0
-0.125	0
-0.12	0
-0.115	0.0276049426
-0.11	0.0233520552
-0.105	0.0809675682
-0.1	0
-0.095	0
-0.09	0.0434365781
-0.085	0
-0.08	0
-0.075	0.0434365781
-0.07	0
-0.065	0
-0.06	0
-0.055	0
-0.05	0.0454744059
-0.045	0
-0.04	0.0746768529
-0.035	0.165292608
-0.03	0
-0.025	0.023175068
-0.02	0
-0.015	0.11683922
-0.01	0
-0.005	0
0	0
0.005	0.0344755276
0.01	0
0.015	0.0767146808
0.02	0.0278063227
0.025	0
0.03	0.0766378946
0.035	0
0.04	0
0.045	0
0.05	0.0899322257
0.055	0.3209820339
0.06	0.354256713
0.065	1
0.07	0.7401749593
0.075	0.136545131
0.08	0.0391069657
0.085	0.3848086639
0.09	0.1631541512
0.095	0.3073094579
0.1	0.0190991677
0.105	0
0.11	0.0987157388
0.115	0.1121313626
0.12	0
0.125	0
0.13	0
0.135	0.0366905871
0.14	0.0855989451
0.145	0.2166172835
0.15	0.1144227803
0.155	0
0.16	0.2811556523
0.165	0
0.17	0
0.175	0
0.18	0.0190225039
0.185	0.1143464221
0.19	0.1570082046
0.195	0.0232753913
0.2	0
0.205	0
0.21	0.0189460234
0.215	0.0454744059
0.22	0.2321470321
0.225	0.3943487282
0.23	0.2141238742
0.235	0
0.24	0.0434365781
0.245	0
0.25	0.2010838055
0.255	0
0.26	0.0232753913
0.265	0.0947613147
0.27	0
0.275	0.1410998442
0.28	0.1032670895
0.285	0
0.29	0.0653374351
0.295	0.1341288136
0.3	0.0410202606
0.305	0.050105844
0.31	0.0344755276
0.315	0.0325144858
0.32	0
0.325	0.0452734537
0.33	0.0434365781
0.335	0.0833071606
0.34	0
0.345	0
0.35	0
0.355	0.0036138646
0.36	0.0345523137
0.365	0.0412215185
0.37	0
0.375	0.0478907845
0.38	0.1877453347
0.385	0
0.39	0
0.395	0.1964523674
0.4	0.0278063227
0.405	0
0.41	0.0122768186
0.415	0.1385832035
0.42	0
0.425	0.1252446715
0.43	0.1479225601
0.435	0
0.44	0.1407980185
0.445	0
0.45	0
0.455	0
0.46	0
0.465	0
0.47	0.1723403635
0.475	0.0812693327
0.48	0.1411765691
0.485	0.0344755276
0.49	0.0813460577
0.495	0.0363120975
0.5	0.0366905871
0.505	0
0.51	0.0318581356
0.515	0
0.52	0
0.525	0
0.53	0.316472072
0.535	0.0807903976
0.54	0
0.545	0
0.55	0.0190225039
0.555	0
0.56	0.0788529542
0.565	0.0365136
0.57	0
0.575	0.1389615096
0.58	0.0166060642
0.585	0
0.59	0.2539913389
0.595	0.0367673732
0.6	0
0.605	0
0.61	0
0.615	0.0412215185
0.62	0.0256917087
0.625	0
0.63	0.0385274628
0.635	0
0.64	0.050105844
0.645	0.0232753913
0.65	0.0325144858
0.655	0.0788529542
0.66	0
0.665	0.0253132192
0.67	0
0.675	0
0.68	0
0.685	0
0.69	0.0298443951
0.695	0
0.7	0.0190225039
0.705	0.0764366367
0.71	0
0.715	0
0.72	0.0521436719
0.725	0.1545918261
0.73	0
0.735	0
0.74	0.0788529542
0.745	0.0211369956
0.75	0.1366219172
0.755	0.0742982411
0.76	0
0.765	0
0.77	0
0.775	0.038728415
0.78	0.0458529566
0.785	0
0.79	0.0746000668
0.795	0.0391069657
0.8	0
0.805	0.1320909857
0.81	0
0.815	0.0123531768
0.82	0.0190991677
0.825	0
0.83	0
0.835	0
0.84	0
0.845	0.0391836906
0.85	0.2343618471
0.855	0.0880153237
0.86	0
0.865	0.0901298766
0.87	0
0.875	0
0.88	0
0.885	0
0.89	0.0278829866
0.895	0
0.9	0.0612615348
0.905	0
0.91	0
0.915	0
0.92	0
0.925	0.0854987441
0.93	0
0.935	0.1408784116
0.94	0.1699001421
0.945	0
0.95	0
0.955	0
0.96	0
0.965	0.1299525901
0.97	0
0.975	0.1232065991
0.98	0.0545158495
0.985	0.0123531768
0.99	0.0300980461
0.995	0.1188770478
1	0
1.005	0.0123531768
1.01	0
1.015	0
1.02	0
1.025	0
1.03	0
1.035	0
1.04	0
1.045	0
1.05	0
1.055	0
1.06	0
1.065	0.0680075258
1.07	0
1.075	0.0675522501
1.08	0
1.085	0
1.09	0.11683922
1.095	0
1.1	0
1.105	0.0258451587
1.11	0
1.115	0
1.12	0
1.125	0
1.13	0
1.135	0
1.14	0
1.145	0
1.15	0
1.155	0.0123531768
1.16	0.0805892009
1.165	0
1.17	0
1.175	0
1.18	0
1.185	0.1385832035
1.19	0
1.195	0
1.2	0
1.205	0
1.21	0
1.215	0.0211369956
1.22	0
1.225	0.1698234783
1.23	0
1.235	0
1.24	0
1.245	0.0587687369
1.25	0.0190991677
1.255	0
1.26	0
1.265	0
1.27	0
1.275	0
1.28	0
1.285	0.0763363135
1.29	0
1.295	0
