# Supplementary material for: Relationships between structure, in vivo function and long-range axonal target of cortical pyramidal tract neurons
Source: Nat Commun. 2017 Oct 11;8:870. doi: 10.1038/s41467-017-00971-0 (PMC5636900; doi:10.1038/s41467-017-00971-0)
Supplement: Supplementary file 4 — Supplementary Data 1 [file 41467_2017_971_MOESM4_ESM.zip › PT_SubCtx_Target_Predictor_Final/Pons_morphology_cluster.csv]

Dendritic_Height	Dendritic_Branchpoints	Apical_Length
1250.15	109	9016.29
1286.83	131	16960.83
1042.98	68	7268.51
1035.16	90	9675.4
1432.01	91	10065.46
