# Supplementary material for: Relationships between structure, in vivo function and long-range axonal target of cortical pyramidal tract neurons
Source: Nat Commun. 2017 Oct 11;8:870. doi: 10.1038/s41467-017-00971-0 (PMC5636900; doi:10.1038/s41467-017-00971-0)
Supplement: Supplementary file 4 — Supplementary Data 1 [file 41467_2017_971_MOESM4_ESM.zip › PT_SubCtx_Target_Predictor_Final/Pons_norm_PSTH.csv]

Time (s)	Pons
-0.2	0.0918251328
-0.195	0
-0.19	0
-0.185	0
-0.18	0
-0.175	0
-0.17	0
-0.165	0
-0.16	0
-0.155	0.3247067552
-0.15	0.2162632444
-0.145	0
-0.14	0
-0.135	0
-0.13	0
-0.125	0
-0.12	0.0918251328
-0.115	0
-0.11	0
-0.105	0
-0.1	0.3247067552
-0.095	0
-0.09	0
-0.085	0
-0.08	0.0918251328
-0.075	0.079349082
-0.07	0
-0.065	0
-0.06	0
-0.055	0.1043008924
-0.05	0
-0.045	0.0873466736
-0.04	0
-0.035	0.208265944
-0.03	0.208265944
-0.025	0
-0.02	0.1043008924
-0.015	0
-0.01	0
-0.005	0.079349082
0	0
0.005	0
0.01	0.208265944
0.015	0.3122307045
0.02	0
0.025	0
0.03	0
0.035	0.1043008924
0.04	0
0.045	0.1043008924
0.05	0.9750481897
0.055	0.3237467007
0.06	1
0.065	0.5566283231
0.07	0.3282253054
0.075	0.7984673005
0.08	0.4411475664
0.085	0.432190357
0.09	0.5521497184
0.095	0.6730691343
0.1	0.3282253054
0.105	0.8206465096
0.11	0.2117844942
0.115	0
0.12	0.2037874848
0.125	0.320228296
0.13	0.6907698843
0.135	0.6730691343
0.14	0.1264801014
0.145	0.0953439741
0.15	0.7805528817
0.155	0.5752891275
0.16	0.4401876575
0.165	0.6685905296
0.17	0.4446661166
0.175	0
0.18	0.4446664077
0.185	0.1043008924
0.19	0.319268096
0.195	0.8845177878
0.2	0.6685905296
0.205	0.4401876575
0.21	0.2117844942
0.215	0.3282253054
0.22	0.4401875119
0.225	0.2037874848
0.23	0.2117844942
0.235	0.6641120705
0.24	0.6605933747
0.245	0.3282253054
0.25	0.5832861369
0.255	0.095343683
0.26	0.2117847853
0.265	0.1993087346
0.27	0.1043008924
0.275	0.6641119249
0.28	0.3247067552
0.285	0.0998224332
0.29	0.3327040557
0.295	0.4357089072
0.3	0.2162632444
0.305	0.095343683
0.31	0.320228296
0.315	0.5441527091
0.32	0.5611069278
0.325	0.1993087346
0.33	0
0.335	0.3327040557
0.34	0.4357089072
0.345	0.1043008924
0.35	0.2384424535
0.355	0.2162632444
0.36	0.095343683
0.365	0.3237467007
0.37	0.3327040557
0.375	0
0.38	0.5788075322
0.385	0.432190357
0.39	0.3237468463
0.395	0.2117844942
0.4	0.2207417036
0.405	0.2073058895
0.41	0.5521497184
0.415	0.0998224332
0.42	0.095343683
0.425	0.0998224332
0.43	0.1043008924
0.435	0
0.44	0
0.445	0
0.45	0.2117844942
0.455	0.9884826938
0.46	0.0953439741
0.465	0.0873466736
0.47	0.5611069278
0.475	0.2117844942
0.48	0
0.485	0.5486311682
0.49	0.3282253054
0.495	0
0.5	0.1993090257
0.505	0
0.51	0.3237467007
0.515	0.2207417036
0.52	0.7815127907
0.525	0.3282253054
0.53	0.207306035
0.535	0.0998224332
0.54	0.095343683
0.545	0.0998224332
0.55	0
0.555	0
0.56	0.2117844942
0.565	0.3237468463
0.57	0.2117847853
0.575	0
0.58	0.4286715157
0.585	0.0998224332
0.59	0.3237467007
0.595	0.2117844942
0.6	0
0.605	0.1993087346
0.61	0.1220016423
0.615	0.3282253054
0.62	0.2073058895
0.625	0
0.63	0.2073058895
0.635	0
0.64	0.0918251328
0.645	0.2117847853
0.65	0.5351953541
0.655	0.095343683
0.66	0.2207417036
0.665	0.0998224332
0.67	0
0.675	0.0998224332
0.68	0.1043008924
0.685	0.5521497184
0.69	0.2162632444
0.695	0.2162632444
0.7	0.2073058895
0.705	0.2037874848
0.71	0
0.715	0
0.72	0.2117844942
0.725	0
0.73	0
0.735	0.0998224332
0.74	0.1043008924
0.745	0.319268096
0.75	0.4357089072
0.755	0
0.76	0.3237467007
0.765	0.3504045145
0.77	0
0.775	0.1043008924
0.78	0
0.785	0
0.79	0.3371825148
0.795	0.0953439741
0.8	0
0.805	0
0.81	0
0.815	0.0918251328
0.82	0
0.825	0
0.83	0.2207417036
0.835	0
0.84	0.0918251328
0.845	0
0.85	0
0.855	0
0.86	0
0.865	0.0873466736
0.87	0
0.875	0
0.88	0
0.885	0
0.89	0.1043008924
0.895	0
0.9	0
0.905	0
0.91	0
0.915	0.1043008924
0.92	0
0.925	0
0.93	0
0.935	0.0918251328
0.94	0
0.945	0
0.95	0.208265944
0.955	0
0.96	0
0.965	0.0918251328
0.97	0
0.975	0
0.98	0.1957898933
0.985	0
0.99	0.1043008924
0.995	0.2207417036
1	0
1.005	0
1.01	0
1.015	0
1.02	0
1.025	0
1.03	0
1.035	0
1.04	0
1.045	0
1.05	0.1043008924
1.055	0.0918251328
1.06	0
1.065	0.1043008924
1.07	0
1.075	0
1.08	0
1.085	0
1.09	0
1.095	0
1.1	0.1043008924
1.105	0.208265944
1.11	0
1.115	0
1.12	0.208265944
1.125	0
1.13	0
1.135	0.208265944
1.14	0.0918251328
1.145	0.0918251328
1.15	0
1.155	0
1.16	0
1.165	0
1.17	0
1.175	0
1.18	0
1.185	0
1.19	0
1.195	0.1043008924
1.2	0
1.205	0.2207417036
1.21	0.0918251328
1.215	0.0918251328
1.22	0.0998224332
1.225	0
1.23	0
1.235	0
1.24	0.1993087346
1.245	0.1957898933
1.25	0
1.255	0
1.26	0.2207417036
1.265	0
1.27	0
1.275	0
1.28	0
1.285	0.208265944
1.29	0.1957898933
1.295	0
