# Supplementary material for: Relationships between structure, in vivo function and long-range axonal target of cortical pyramidal tract neurons
Source: Nat Commun. 2017 Oct 11;8:870. doi: 10.1038/s41467-017-00971-0 (PMC5636900; doi:10.1038/s41467-017-00971-0)
Supplement: Supplementary file 4 — Supplementary Data 1 [file 41467_2017_971_MOESM4_ESM.zip › PT_SubCtx_Target_Predictor_Final/SP5C_morphology_cluster.csv]

Dendritic_Height	Dendritic_Branchpoints	Apical_Length
1197.33	107	10511.06
1310	72	7493.34
1343.38	97	8526.16
1229.19	83	7524.7
