# Supplementary material for: Relationships between structure, in vivo function and long-range axonal target of cortical pyramidal tract neurons
Source: Nat Commun. 2017 Oct 11;8:870. doi: 10.1038/s41467-017-00971-0 (PMC5636900; doi:10.1038/s41467-017-00971-0)
Supplement: Supplementary file 4 — Supplementary Data 1 [file 41467_2017_971_MOESM4_ESM.zip › PT_SubCtx_Target_Predictor_Final/SP5C_norm_PSTH.csv]

Time (s)	SP5C
-0.2	0
-0.195	0.0175729327
-0.19	0.0826911098
-0.185	0
-0.18	0
-0.175	0
-0.17	0
-0.165	0
-0.16	0.1576568605
-0.155	0
-0.15	0.0223734199
-0.145	0.087491597
-0.14	0.0847786298
-0.135	0
-0.13	0.0250866866
-0.125	0
-0.12	0.0751774308
-0.115	0
-0.11	0
-0.105	0
-0.1	0.2075010053
-0.095	0
-0.09	0.0950052011
-0.085	0.0223737194
-0.08	0.029887024
-0.075	0
-0.07	0.1498968068
-0.065	0
-0.06	0
-0.055	0
-0.05	0
-0.045	0.1546974438
-0.04	0.0271740568
-0.035	0
-0.03	0.0874918965
-0.025	0
-0.02	0
-0.015	0
-0.01	0.2776661191
-0.005	0.1498968068
0	0
0.005	0
0.01	0.087491597
0.015	0
0.02	0.0271740568
0.025	0.0271740568
0.03	0.0931648047
0.035	0.0895792667
0.04	0.032846965
0.045	0.2095880011
0.05	0.4751077959
0.055	1
0.06	0.6026312577
0.065	0.4133292314
0.07	0.2726191824
0.075	0.3995162983
0.08	0.7283137989
0.085	0.4154164518
0.09	0.2254883043
0.095	0.3343978966
0.1	0.347338858
0.105	0.2908527812
0.11	0.3500514507
0.115	0.2935664972
0.12	0.1601237526
0.125	0.347338858
0.13	0.1603703519
0.135	0.225488529
0.14	0.3446249922
0.145	0
0.15	0.0979654416
0.155	0.2699059156
0.16	0.2171021294
0.165	0.4117353594
0.17	0.0385200229
0.175	0.2236479828
0.18	0.0847786298
0.185	0.2282021702
0.19	0.3482116534
0.195	0.2824667561
0.2	0.2171021294
0.205	0.152609774
0.21	0.1657969603
0.215	0.1546974438
0.22	0.271993211
0.225	0.1717162431
0.23	0.220934716
0.235	0.0385200229
0.24	0.2965263633
0.245	0.1574101863
0.25	0.1633299185
0.255	0.2822203065
0.26	0
0.265	0.1630833191
0.27	0.2198156208
0.275	0.0952519502
0.28	0
0.285	0.152609774
0.29	0
0.295	0.2171021294
0.3	0.1036382
0.305	0
0.31	0.0328472645
0.315	0.1546969196
0.32	0.0950052011
0.325	0.1576566359
0.33	0.0979654416
0.335	0.2104611709
0.34	0.1528567478
0.345	0.3323111255
0.35	0.0412332897
0.355	0.029887024
0.36	0.1546969196
0.365	0.0328472645
0.37	0.2881400387
0.375	0.2209344914
0.38	0.0922920092
0.385	0
0.39	0
0.395	0
0.4	0.2179749249
0.405	0.0952521749
0.41	0.0874918965
0.415	0.0328472645
0.42	0
0.425	0.1576568605
0.43	0.234121453
0.435	0.2311615869
0.44	0.1546969196
0.445	0
0.45	0
0.455	0.0280466276
0.46	0.0271738322
0.465	0.1498968068
0.47	0
0.475	0.2284483202
0.48	0.1546969196
0.485	0.4222087547
0.49	0.0271740568
0.495	0.0298873236
0.5	0.0979654416
0.505	0.0904518375
0.51	0.1065980661
0.515	0
0.52	0.0412332897
0.525	0.0326002908
0.53	0.1528567478
0.535	0
0.54	0.1612427729
0.545	0
0.55	0.1657969603
0.555	0.0950052011
0.56	0.4051895061
0.565	0.1633299185
0.57	0.1660431103
0.575	0.032846965
0.58	0.1519839524
0.585	0.0922920092
0.59	0
0.595	0.2878937389
0.6	0.2236476832
0.605	0
0.61	0.3475851578
0.615	0.2150149839
0.62	0.1546966949
0.625	0.2341211535
0.63	0.0979654416
0.635	0.0979654416
0.64	0.2851802475
0.645	0.0271740568
0.65	0.1471833154
0.655	0
0.66	0.087491597
0.665	0.4210895097
0.67	0
0.675	0.0847786298
0.68	0.0902048637
0.685	0
0.69	0.0952519502
0.695	0.0307598943
0.7	0.0328472645
0.705	0.0952519502
0.71	0.0280466276
0.715	0.2767935484
0.72	0.0979654416
0.725	0
0.73	0.1546974438
0.735	0.346123759
0.74	0
0.745	0
0.75	0.1065980661
0.755	0.2803793859
0.76	0.2102144967
0.765	0.0883643175
0.77	0
0.775	0
0.78	0
0.785	0
0.79	0.0271740568
0.795	0
0.8	0.2104609463
0.805	0
0.81	0
0.815	0.0961245959
0.82	0.0847786298
0.825	0
0.83	0
0.835	0
0.84	0.1633299185
0.845	0
0.85	0
0.855	0
0.86	0
0.865	0
0.87	0
0.875	0.0328472645
0.88	0
0.885	0.029887024
0.89	0
0.895	0
0.9	0
0.905	0
0.91	0
0.915	0.0280466276
0.92	0
0.925	0.0902048637
0.93	0
0.935	0
0.94	0
0.945	0
0.95	0
0.955	0
0.96	0
0.965	0
0.97	0
0.975	0.087491597
0.98	0
0.985	0
0.99	0
0.995	0
1	0.153729019
1.005	0.0271740568
1.01	0.0961245959
1.015	0.3361436372
1.02	0
1.025	0.0271740568
1.03	0
1.035	0
1.04	0
1.045	0
1.05	0
1.055	0
1.06	0.1423830529
1.065	0
1.07	0
1.075	0.0895787425
1.08	0
1.085	0.1555700145
1.09	0
1.095	0
1.1	0
1.105	0
1.11	0
1.115	0
1.12	0.0223734199
1.125	0.0904515379
1.13	0
1.135	0
1.14	0
1.145	0
1.15	0.1660434099
1.155	0
1.16	0
1.165	0.0328472645
1.17	0
1.175	0.0952519502
1.18	0
1.185	0
1.19	0
1.195	0
1.2	0
1.205	0
1.21	0.1009249333
1.215	0
1.22	0.029887024
1.225	0.0826911098
1.23	0
1.235	0
1.24	0
1.245	0
1.25	0
1.255	0.0280466276
1.26	0
1.265	0
1.27	0
1.275	0
1.28	0
1.285	0
1.29	0
1.295	0
