# Supplementary material for: Relationships between structure, in vivo function and long-range axonal target of cortical pyramidal tract neurons
Source: Nat Commun. 2017 Oct 11;8:870. doi: 10.1038/s41467-017-00971-0 (PMC5636900; doi:10.1038/s41467-017-00971-0)
Supplement: Supplementary file 4 — Supplementary Data 1 [file 41467_2017_971_MOESM4_ESM.zip › PT_SubCtx_Target_Predictor_Final/SP5C_similarity_cluster.csv]

SI1	SI2
-0.034	-0.019
-0.198	-0.085
-0.068	0.005
0.034	-0.003
-0.113	-0.035
