# Supplementary material for: Relationships between structure, in vivo function and long-range axonal target of cortical pyramidal tract neurons
Source: Nat Commun. 2017 Oct 11;8:870. doi: 10.1038/s41467-017-00971-0 (PMC5636900; doi:10.1038/s41467-017-00971-0)
Supplement: Supplementary file 4 — Supplementary Data 1 [file 41467_2017_971_MOESM4_ESM.zip › PT_SubCtx_Target_Predictor_Final/SubcorticalProjectionProbability.py]

#!/usr/bin/python

#===============================================================================
# SubcorticalProjectionProbability
# 
# A tool to estimate the subcortical target of L5 cortico-subcortical
# projecting neurons in rat vibrissal (barrel) cortex
# 
# Based on data presented in:
# Rojas-Piloni, Guest et al., XXXX 2017
# and methods presented in:
# Narayanan et al., Cerebral Cortex 2015
# 
# Author: Robert Egger
#         Computational Neuroanatomy
#         Max Planck Institute for Biological Cybernetics
#         Tuebingen, Germany
#         Email: robert.egger@tuebingen.mpg.de
#===============================================================================

#===============================================================================
# Python standard library imports
#===============================================================================
import sys
#===============================================================================
# required imports
#===============================================================================
import numpy as np
from scipy.stats import chi2
from scipy.special import erfc

#===============================================================================
# define global variables (input filenames, cell types etc...)
#===============================================================================
prefix = '/path/to/installation/directory/'

L5stName = prefix + 'L5st_cluster.csv'
L5ttName = prefix + 'L5tt_cluster.csv'
PoMMorphName = prefix + 'PoM_morphology_cluster.csv'
PonsMorphName = prefix + 'Pons_morphology_cluster.csv'
SP5CMorphName = prefix + 'SP5C_morphology_cluster.csv'
TectumMorphName = prefix + 'Tectum_morphology_cluster.csv'
PoMEvoName = prefix + 'PoM_norm_PSTH.csv'
PonsEvoName = prefix + 'Pons_norm_PSTH.csv'
SP5CEvoName = prefix + 'SP5C_norm_PSTH.csv'
TectumEvoName = prefix + 'Tectum_norm_PSTH.csv'
PoMSIName = prefix + 'PoM_similarity_cluster.csv'
PonsSIName = prefix + 'Pons_similarity_cluster.csv'
SP5CSIName = prefix + 'SP5C_similarity_cluster.csv'
TectumSIName = prefix + 'Tectum_similarity_cluster.csv'
infraTypes = ['L5st','L5tt']
subCtxTypes = ['PoM','Pons','SP5C','SC']
parametersInfra = [0,1,2,3,5,6,7,8,9,10,11,12,13,14,15,17,18,19,20,21,22]
parametersDepth = 0
parametersPhys = -1
parametersSubCtx = [4,5,12]
DOF = {}
DOF['L5st'] = 21
DOF['L5tt'] = 21
#------------------------------------------------------------------------------ 

def main():
    msg = '\n'
    msg += '----------------------------------------------------\n'
    msg += 'SubcorticalProjectionProbability\n\n'
    msg += 'A tool to estimate the subcortical target of L5 cortico-subcortical projecting neurons in rat vibrissal (barrel) cortex\n'
    msg += 'Based on results in Rojas-Piloni, Guest et al., 2017\n'
    msg += '----------------------------------------------------\n\n'
    msg += 'Estimation mode: \n'
    msg += '(A) Average ongoing spiking activity (Hz)\n'
    msg += '(B) Ongoing spiking activity (Hz) and registered cortical depth of the soma (microns)\n'
    msg += '(C) Ongoing spiking activity (Hz), registered cortical depth of the soma and dendrite morphology\n'
    msg += '(D) Ongoing spiking activity (Hz), registered cortical depth of the soma, dendrite morphology and stimulus-evoked activity (700ms airpuff)\n'
    print msg
    
    mode = None
    modeValid = False
    while not modeValid:
        cmd = raw_input('Please enter A, B, C or D: ')
        if cmd == 'A':
            mode = 'Phys'
            modeValid = True
        elif cmd == 'B':
            mode = 'PhysLoc'
            modeValid = True
        elif cmd == 'C':
            mode = 'PhysLocMorph'
            modeValid = True
        elif cmd == 'D':
            mode = 'PhysLocMorphEvo'
            modeValid = True
        else:
            print 'Invalid argument!'
    
    if mode == 'Phys':
        activity = float(raw_input('Spontaneous activity (Hz): '))
        neuronValues = [activity]
        phys_mode(neuronValues)
    elif mode == 'PhysLoc':
        activity = float(raw_input('Spontaneous activity (Hz): '))
        depth = float(raw_input('Registered cortical depth of soma (microns): '))
        neuronValues = [activity, depth]
        phys_loc_mode(neuronValues)
    elif mode == 'PhysLocMorph':
        fname = raw_input('Name of neuron parameter file: ')
        phys_loc_morph_mode(fname)
    elif mode == 'PhysLocMorphEvo':
        fname = raw_input('Name of neuron parameter file: ')
        evoName = raw_input('Name of evoked activity file: ')
        phys_loc_morph_evo_mode(fname, evoName)
    else:
        print 'Error! Unknown mode!'
    
def phys_mode(neuronValues):
    subCtxTypeProbs = {}
    for projectionType in subCtxTypes:
        subCtxTypeProbs[projectionType] = 1.0
    physClusterProbs = compute_phys_probabilities(neuronValues)
    for projectionType in subCtxTypes:
        physProb = physClusterProbs[projectionType]
        subCtxTypeProbs[projectionType] *= physProb
    
    print 'Subcortical projection target:'
    print 'Type\tConfidence (0 [unlikely] - 1 [most likely])'
    norm = 0.0
    for projectionType in subCtxTypes:
        norm += subCtxTypeProbs[projectionType]
    PomProb = subCtxTypeProbs['PoM']
    PonsSCProb = max(subCtxTypeProbs['Pons'], subCtxTypeProbs['SC'])
    SP5CProb = subCtxTypeProbs['SP5C']
    print 'Pom\t%f' % (PomProb/norm)
    print 'Pons/SC\t%f' % (PonsSCProb/norm)
    print 'SP5C\t%f' % (SP5CProb/norm)
    #for projectionType in subCtxTypes:
        #prob = subCtxTypeProbs[projectionType]
        #print '%s\t%f' % (projectionType, prob/norm)
    
def phys_loc_mode(neuronValues):
    subCtxTypeProbs = {}
    for projectionType in subCtxTypes:
        subCtxTypeProbs[projectionType] = 1.0
    depthClusterProbs, depthMorphClusterProbs = compute_depth_probabilities(neuronValues)
    physClusterProbs = compute_phys_probabilities(neuronValues)
    for projectionType in subCtxTypes:
        physProb = physClusterProbs[projectionType]
        depthProb = depthMorphClusterProbs[projectionType]
        subCtxTypeProbs[projectionType] *= physProb
        subCtxTypeProbs[projectionType] *= depthProb
    
    print 'Subcortical projection target:'
    print 'Type\tConfidence (0 [unlikely] - 1 [most likely])'
    norm = 0.0
    for projectionType in subCtxTypes:
        norm += subCtxTypeProbs[projectionType]
    PomProb = subCtxTypeProbs['PoM']
    PonsSCProb = max(subCtxTypeProbs['Pons'], subCtxTypeProbs['SC'])
    SP5CProb = subCtxTypeProbs['SP5C']
    print 'Pom\t%f' % (PomProb/norm)
    print 'Pons/SC\t%f' % (PonsSCProb/norm)
    print 'SP5C\t%f' % (SP5CProb/norm)
    #for projectionType in subCtxTypes:
        #prob = subCtxTypeProbs[projectionType]
        #print '%s\t%f' % (projectionType, prob/norm)
    
def phys_loc_morph_mode(fname):
    subCtxTypeProbs = {}
    for projectionType in subCtxTypes:
        subCtxTypeProbs[projectionType] = 1.0
    clusters = load_cluster_covariances()
    neuronValues = load_single_neuron_values(fname)
    
    clusterDistances, clusterProbs = compute_cluster_probabilities(neuronValues, clusters, 'MorphType')
    
    assignment = assign_morphological_celltype(neuronValues, clusterDistances, clusterProbs)
    assignedType = assignment[0]
    assignedDistance = assignment[1]
    assignedPercentile = assignment[2]
    assignedProb = assignment[3]
    
    #print 'Morphological type: %s\t%f\t%f\t%f' % (assignedType, assignedProb, assignedDistance, assignedPercentile)
    
    depthClusterProbs, depthMorphClusterProbs = compute_depth_probabilities(neuronValues)
    physClusterProbs = compute_phys_probabilities(neuronValues)
    
    if assignedType == 'L5tt':
        #print 'We know it\'s a L5tt...'
        subCtxClusters = load_subctx_cluster_covariances()
        suCtxClusterDistances, subCtxClusterProbs = compute_cluster_probabilities(neuronValues, subCtxClusters, 'SubCtxType')
        print 'Proj. target\tSoma depth prob.\tSpont. activity prob.\tMorphology prob.'
        for projectionType in subCtxTypes:
            depthProb = depthMorphClusterProbs[projectionType]
            physProb = physClusterProbs[projectionType]
            morphProb = subCtxClusterProbs[projectionType]
            morphDist = suCtxClusterDistances[projectionType]
            print '%s\t%f\t%f\t%f' % (projectionType, depthProb, physProb, morphProb)
            subCtxTypeProbs[projectionType] *= assignedProb
            subCtxTypeProbs[projectionType] *= depthProb
            subCtxTypeProbs[projectionType] *= physProb
            subCtxTypeProbs[projectionType] *= morphProb
    else:
        print 'WARNING: The parameters describing the dendrite morphology suggest the neuron is not a L5PT neuron!'
        #print 'Type\tdepth prob\tphys prob'
        for projectionType in subCtxTypes:
            depthProb = depthClusterProbs[projectionType]
            physProb = physClusterProbs[projectionType]
            #print '%s\t%f\t%f' % (projectionType, depthProb, physProb)
            subCtxTypeProbs[projectionType] *= depthClusterProbs[projectionType]
            subCtxTypeProbs[projectionType] *= physClusterProbs[projectionType]
    
    print 'Subcortical projection target:'
    print 'Type\tConfidence (0 [unlikely] - 1 [most likely])'
    norm = 0.0
    for projectionType in subCtxTypes:
        norm += subCtxTypeProbs[projectionType]
    PomProb = subCtxTypeProbs['PoM']
    PonsSCProb = max(subCtxTypeProbs['Pons'], subCtxTypeProbs['SC'])
    SP5CProb = subCtxTypeProbs['SP5C']
    print 'Pom\t%f' % (PomProb/norm)
    print 'Pons/SC\t%f' % (PonsSCProb/norm)
    print 'SP5C\t%f' % (SP5CProb/norm)
    #for projectionType in subCtxTypes:
        #prob = subCtxTypeProbs[projectionType]
        #print '%s\t%f' % (projectionType, prob/norm)
    
def phys_loc_morph_evo_mode(fname, evoName):
    subCtxTypeProbs = {}
    for projectionType in subCtxTypes:
        subCtxTypeProbs[projectionType] = 1.0
    clusters = load_cluster_covariances()
    neuronValues = load_single_neuron_values(fname)
    neuronPSTH = load_single_neuron_PSTH(evoName)
    
    clusterDistances, clusterProbs = compute_cluster_probabilities(neuronValues, clusters, 'MorphType')
    
    assignment = assign_morphological_celltype(neuronValues, clusterDistances, clusterProbs)
    assignedType = assignment[0]
    assignedDistance = assignment[1]
    assignedPercentile = assignment[2]
    assignedProb = assignment[3]
    
    #print 'Morphological type: %s\t%f\t%f\t%f' % (assignedType, assignedProb, assignedDistance, assignedPercentile)
    
    depthClusterProbs, depthMorphClusterProbs = compute_depth_probabilities(neuronValues)
    physClusterProbs = compute_phys_probabilities(neuronValues)
    evoClusterProbs = compute_evo_probabilities(neuronPSTH)
    
    if assignedType == 'L5tt':
        #print 'We know it\'s a L5tt...'
        subCtxClusters = load_subctx_cluster_covariances()
        suCtxClusterDistances, subCtxClusterProbs = compute_cluster_probabilities(neuronValues, subCtxClusters, 'SubCtxType')
        print 'Proj. target\tSoma depth prob.\tSpont. activity prob.\tEvoked activity prob.\tMorphology prob.'
        for projectionType in subCtxTypes:
            depthProb = depthMorphClusterProbs[projectionType]
            physProb = physClusterProbs[projectionType]
            evoProb = evoClusterProbs[projectionType]
            morphProb = subCtxClusterProbs[projectionType]
            morphDist = suCtxClusterDistances[projectionType]
            print '%s\t%f\t%f\t%f\t%f' % (projectionType, depthProb, physProb, evoProb, morphProb)
            subCtxTypeProbs[projectionType] *= assignedProb
            subCtxTypeProbs[projectionType] *= depthProb
            subCtxTypeProbs[projectionType] *= physProb
            subCtxTypeProbs[projectionType] *= evoProb
            subCtxTypeProbs[projectionType] *= morphProb
    else:
        print 'WARNING: The parameters describing the dendrite morphology suggest the neuron is not a L5PT neuron!'
        #print 'Type\tdepth prob\tphys prob'
        for projectionType in subCtxTypes:
            depthProb = depthClusterProbs[projectionType]
            physProb = physClusterProbs[projectionType]
            evoProb = evoClusterProbs[projectionType]
            #print '%s\t%f\t%f' % (projectionType, depthProb, physProb)
            subCtxTypeProbs[projectionType] *= depthClusterProbs[projectionType]
            subCtxTypeProbs[projectionType] *= physClusterProbs[projectionType]
            subCtxTypeProbs[projectionType] *= evoProb
    
    print 'Subcortical projection target:'
    print 'Type\tConfidence (0 [unlikely] - 1 [most likely])'
    norm = 0.0
    for projectionType in subCtxTypes:
        norm += subCtxTypeProbs[projectionType]
    PomProb = subCtxTypeProbs['PoM']
    PonsSCProb = max(subCtxTypeProbs['Pons'], subCtxTypeProbs['SC'])
    SP5CProb = subCtxTypeProbs['SP5C']
    print 'Pom\t%f' % (PomProb/norm)
    print 'Pons/SC\t%f' % (PonsSCProb/norm)
    print 'SP5C\t%f' % (SP5CProb/norm)

def compute_cluster_probabilities(neuronValues, clusters, mode):
    clusterIDs = clusters.keys()
    clusterIDs.sort()
    clusterDistances = {}
    clusterProbs = {}
    for ID in clusterIDs:
        dist = compute_cluster_distance(neuronValues, mode, clusters[ID])
        dof = DOF[ID]
        prob = 1.0 - chi2.cdf(dist**2, dof)
        clusterDistances[ID] = dist
        clusterProbs[ID] = prob
    return clusterDistances, clusterProbs

def compute_depth_probabilities(neuronValues):
    clustersDepth, clustersMorphDepth = load_clusters_depth()
    nrOfDepthBins = len(clustersDepth['PoM'])
    depthOffset = 900.0
    binSize = 50.0
    depth = neuronValues[parametersDepth]
    bin = int((depth-depthOffset)/binSize)
    depthClusterProbs = {}
    depthMorphClusterProbs = {}
    if bin < 0 or bin >= nrOfDepthBins:
        for projectionType in subCtxTypes:
            depthClusterProbs[projectionType] = 0.0
            depthMorphClusterProbs[projectionType] = 0.0
    else:
        for projectionType in subCtxTypes:
            depthClusterProbs[projectionType] = clustersDepth[projectionType][bin]
            depthMorphClusterProbs[projectionType] = clustersMorphDepth[projectionType][bin]
    
    return depthClusterProbs, depthMorphClusterProbs

def compute_phys_probabilities(neuronValues):
    '''
    probability that we observe a value
    outside of +- x STD: 2*1/2 erfc(x/sqrt(2))
    '''
    clustersPhys = load_clusters_phys()
    ongoingActivity = neuronValues[parametersPhys]
    
    physClusterProbs = {}
    for projectionType in subCtxTypes:
        tmpDist = np.abs((ongoingActivity - clustersPhys[projectionType][0])/clustersPhys[projectionType][1])
        physClusterProbs[projectionType] = erfc(tmpDist/np.sqrt(2))
    
    return physClusterProbs

def compute_evo_probabilities(neuronPSTH):
    clustersEvo = load_clusters_evo()
    similaritiesEvo = load_similarity_clusters_evo()
    
    PSTH = neuronPSTH[1]
    spontActivity = np.mean(PSTH[:40])
    normPSTH = PSTH - spontActivity
    for i in range(len(normPSTH)):
        normPSTH[i] = max(0, normPSTH[i])
    peakRate = np.max(normPSTH)
    if(peakRate > 0):
        normPSTH /= peakRate
    
    similarities = {}
    for projectionType in subCtxTypes:
        dist = np.sum(np.abs(normPSTH-clustersEvo[projectionType]))
        similarities[projectionType] = dist
    SI1 = (similarities['SP5C'] - similarities['PoM'])/(similarities['SP5C'] + similarities['PoM'])
    SI2 = (similarities['Pons'] - similarities['SC'])/(similarities['Pons'] + similarities['SC'])
    
    cellSI = np.array([SI1, SI2])
    evoClusterProbs = {}
    for projectionType in subCtxTypes:
        mean = similaritiesEvo[projectionType][0]
        covInv = similaritiesEvo[projectionType][1]
        diff = cellSI - mean
        dist2 = np.dot(diff, np.dot(covInv, diff))
        dof = 2
        prob = 1.0 - chi2.cdf(dist2, dof)
        evoClusterProbs[projectionType] = prob
    return evoClusterProbs

def assign_morphological_celltype(neuronValues, clusterDistances, clusterProbs):
    clusterIDs = clusterDistances.keys()
    clusterIDs.sort()
    normClusterProbs = {}
    norm = 0.0
    for ID in clusterIDs:
        prob = clusterProbs[ID]
        norm += prob
    for ID in clusterIDs:
        prob = clusterProbs[ID]
        tmp = prob/norm
        normClusterProbs[ID] = tmp
    assignedType = 'none'
    assignedDistance = np.inf
    assignedPercentile = -1.0
    assignedProb = -1.0
    for ID in clusterIDs:
        tmpDist = clusterDistances[ID]
        tmpPercentile = clusterProbs[ID]
        tmpProb = normClusterProbs[ID]
        if tmpProb == np.nan:
            continue
        if tmpProb > assignedProb:
            assignedType = ID
            assignedDistance = tmpDist
            assignedPercentile = tmpPercentile
            assignedProb = tmpProb
        #print 'd observed to type %s:\t%.3f' % (ID, clusterDistances[ID])
        #print 'Approximate p(d >= d observed):\t%f' % clusterProbs[ID]
        #print 'Approximate p(%s):\t%f' % (ID, normClusterProbs[ID])
        #print '***********************************'
    return assignedType, assignedDistance, assignedPercentile, assignedProb

def compute_cluster_distance(neuronValues, mode, cluster):
    dist = 0.0
    mean = cluster[0]
    covInv = cluster[1]
    if mode == 'MorphType':
        x = []
        for i in range(len(parametersInfra)):
            ID = parametersInfra[i]
            x.append(neuronValues[ID])
        x = np.array(x)
        diff = x-mean
        dist = np.dot(diff, np.dot(covInv, diff))
    elif mode == 'SubCtxType':
        x = []
        for i in range(len(parametersSubCtx)):
            ID = parametersSubCtx[i]
            x.append(neuronValues[ID])
        x = np.array(x)
        diff = x-mean
        dist = np.dot(diff, np.dot(covInv, diff))
    else:
        errstr = 'Invalid mode for cluster distance computation: %s' % mode
        raise RuntimeError(errstr)
    
    return np.sqrt(dist)

def load_single_neuron_values(fname):
    return np.loadtxt(fname, skiprows=1, delimiter='\t')

def load_single_neuron_PSTH(fname):
    return np.loadtxt(fname, skiprows=1, unpack=True, delimiter='\t')

def load_clusters_depth():
    probDepthPoM = [0.03,0.1,0.17,0.12,0.09,0.03,0.03,0.01,0.03]
    probDepthPons = [0.0,0.02,0.13,0.19,0.24,0.24,0.11,0.03,0.01]
    probDepthSP5C = [0.0,0.02,0.03,0.1,0.18,0.18,0.11,0.04,0.0]
    probDepthTectum = [0.0,0.06,0.12,0.11,0.07,0.03,0.01,0.0,0.0]
    probDepthMorphPoM = [0.68,0.39,0.3,0.19,0.12,0.05,0.09,0.12,0.55]
    probDepthMorphPons = [0.0,0.09,0.24,0.29,0.33,0.4,0.33,0.31,0.17]
    probDepthMorphSP5C = [0.07,0.08,0.05,0.16,0.25,0.3,0.34,0.37,0.08]
    probDepthMorphTectum = [0.05,0.25,0.21,0.16,0.1,0.05,0.04,0.0,0.0]
    
    clustersDepth = {}
    clustersDepth['PoM'] = probDepthPoM
    clustersDepth['Pons'] = probDepthPons
    clustersDepth['SP5C'] = probDepthSP5C
    clustersDepth['SC'] = probDepthTectum
    
    clustersMorphDepth = {}
    clustersMorphDepth['PoM'] = probDepthMorphPoM
    clustersMorphDepth['Pons'] = probDepthMorphPons
    clustersMorphDepth['SP5C'] = probDepthMorphSP5C
    clustersMorphDepth['SC'] = probDepthMorphTectum
    
    return clustersDepth, clustersMorphDepth

def load_clusters_phys():
    clustersPhys = {}
    
    clustersPhys['PoM'] = 7.15, 3.62
    clustersPhys['Pons'] = 1.77, 2.35
    clustersPhys['SP5C'] = 4.27, 2.14
    clustersPhys['SC'] = 1.27, 1.24
    
    return clustersPhys

def load_clusters_evo():
    clustersEvo = {}
    
    clustersEvo['PoM'] = np.loadtxt(PoMEvoName, skiprows=1, unpack=True, delimiter='\t')[1]
    clustersEvo['Pons'] = np.loadtxt(PonsEvoName, skiprows=1, unpack=True, delimiter='\t')[1]
    clustersEvo['SP5C'] = np.loadtxt(SP5CEvoName, skiprows=1, unpack=True, delimiter='\t')[1]
    clustersEvo['SC'] = np.loadtxt(TectumEvoName, skiprows=1, unpack=True, delimiter='\t')[1]
    
    return clustersEvo

def load_similarity_clusters_evo():
    similarityClusters = {}
    
    PoMCluster = np.loadtxt(PoMSIName, skiprows=1, delimiter='\t')
    PonsCluster = np.loadtxt(PonsSIName, skiprows=1, delimiter='\t')
    SP5CCluster = np.loadtxt(SP5CSIName, skiprows=1, delimiter='\t')
    TectumCluster = np.loadtxt(TectumSIName, skiprows=1, delimiter='\t')
    
    PoMClusterMean = np.mean(PoMCluster, axis=0)
    diff = PoMCluster[0]-PoMClusterMean
    PoMClusterCov = np.outer(diff, diff)
    for i in range(1, len(PoMCluster)):
        diff = PoMCluster[i]-PoMClusterMean
        PoMClusterCov += np.outer(diff, diff)
    PoMClusterCov /= len(PoMCluster) - 1
    PoMClusterCovInv = np.linalg.pinv(PoMClusterCov)
    
    PonsClusterMean = np.mean(PonsCluster, axis=0)
    diff = PonsCluster[0]-PonsClusterMean
    PonsClusterCov = np.outer(diff, diff)
    for i in range(1, len(PonsCluster)):
        diff = PonsCluster[i]-PonsClusterMean
        PonsClusterCov += np.outer(diff, diff)
    PonsClusterCov /= len(PonsCluster) - 1
    PonsClusterCovInv = np.linalg.pinv(PonsClusterCov)
    
    SP5CClusterMean = np.mean(SP5CCluster, axis=0)
    diff = SP5CCluster[0]-SP5CClusterMean
    SP5CClusterCov = np.outer(diff, diff)
    for i in range(1, len(SP5CCluster)):
        diff = SP5CCluster[i]-SP5CClusterMean
        SP5CClusterCov += np.outer(diff, diff)
    SP5CClusterCov /= len(SP5CCluster) - 1
    SP5CClusterCovInv = np.linalg.pinv(SP5CClusterCov)
    
    TectumClusterMean = np.mean(TectumCluster, axis=0)
    diff = TectumCluster[0]-TectumClusterMean
    TectumClusterCov = np.outer(diff, diff)
    for i in range(1, len(TectumCluster)):
        diff = TectumCluster[i]-TectumClusterMean
        TectumClusterCov += np.outer(diff, diff)
    TectumClusterCov /= len(TectumCluster) - 1
    TectumClusterCovInv = np.linalg.pinv(TectumClusterCov)
    
    similarityClusters['PoM'] = PoMClusterMean, PoMClusterCovInv
    similarityClusters['Pons'] = PonsClusterMean, PonsClusterCovInv
    similarityClusters['SP5C'] = SP5CClusterMean, SP5CClusterCovInv
    similarityClusters['SC'] = TectumClusterMean, TectumClusterCovInv
    
    return similarityClusters

def load_cluster_covariances():
    #===========================================================================
    # load ground truth sample for each cell type
    # and compute mean and (pseudo-)inverse covariance matrix
    #===========================================================================
    L5stCluster = np.loadtxt(L5stName, skiprows=1, delimiter=',')
    L5ttCluster = np.loadtxt(L5ttName, skiprows=1, delimiter=',')
    
    L5stClusterMean = np.mean(L5stCluster, axis=0)
    diff = L5stCluster[0]-L5stClusterMean
    L5stClusterCov = np.outer(diff, diff)
    for i in range(1, len(L5stCluster)):
        diff = L5stCluster[i]-L5stClusterMean
        L5stClusterCov += np.outer(diff, diff)
    L5stClusterCov /= len(L5stCluster) - 1
    L5stClusterCovInv = np.linalg.pinv(L5stClusterCov)
    
    L5ttClusterMean = np.mean(L5ttCluster, axis=0)
    diff = L5ttCluster[0]-L5ttClusterMean
    L5ttClusterCov = np.outer(diff, diff)
    for i in range(1, len(L5ttCluster)):
        diff = L5ttCluster[i]-L5ttClusterMean
        L5ttClusterCov += np.outer(diff, diff)
    L5ttClusterCov /= len(L5ttCluster) - 1
    L5ttClusterCovInv = np.linalg.pinv(L5ttClusterCov)
    
    #===========================================================================
    # estimate rank of covariance matrix:
    # rank = n-1 where n = number of samples in a cluster
    #===========================================================================
    DOF['L5st'] = min(21, len(L5stCluster)-1)
    DOF['L5tt'] = min(21, len(L5ttCluster)-1)
    
    clusters = {}
    clusters['L5st'] = L5stClusterMean, L5stClusterCovInv
    clusters['L5tt'] = L5ttClusterMean, L5ttClusterCovInv
    return clusters

def load_subctx_cluster_covariances():
    #===========================================================================
    # load ground truth sample for each cell type
    # and compute mean and (pseudo-)inverse covariance matrix
    #===========================================================================
    PoMCluster = np.loadtxt(PoMMorphName, skiprows=1, delimiter='\t')
    PonsCluster = np.loadtxt(PonsMorphName, skiprows=1, delimiter='\t')
    SP5CCluster = np.loadtxt(SP5CMorphName, skiprows=1, delimiter='\t')
    TectumCluster = np.loadtxt(TectumMorphName, skiprows=1, delimiter='\t')
    
    PoMClusterMean = np.mean(PoMCluster, axis=0)
    diff = PoMCluster[0]-PoMClusterMean
    PoMClusterCov = np.outer(diff, diff)
    for i in range(1, len(PoMCluster)):
        diff = PoMCluster[i]-PoMClusterMean
        PoMClusterCov += np.outer(diff, diff)
    PoMClusterCov /= len(PoMCluster) - 1
    PoMClusterCovInv = np.linalg.pinv(PoMClusterCov)
    
    PonsClusterMean = np.mean(PonsCluster, axis=0)
    diff = PonsCluster[0]-PonsClusterMean
    PonsClusterCov = np.outer(diff, diff)
    for i in range(1, len(PonsCluster)):
        diff = PonsCluster[i]-PonsClusterMean
        PonsClusterCov += np.outer(diff, diff)
    PonsClusterCov /= len(PonsCluster) - 1
    PonsClusterCovInv = np.linalg.pinv(PonsClusterCov)
    
    SP5CClusterMean = np.mean(SP5CCluster, axis=0)
    diff = SP5CCluster[0]-SP5CClusterMean
    SP5CClusterCov = np.outer(diff, diff)
    for i in range(1, len(SP5CCluster)):
        diff = SP5CCluster[i]-SP5CClusterMean
        SP5CClusterCov += np.outer(diff, diff)
    SP5CClusterCov /= len(SP5CCluster) - 1
    SP5CClusterCovInv = np.linalg.pinv(SP5CClusterCov)
    
    TectumClusterMean = np.mean(TectumCluster, axis=0)
    diff = TectumCluster[0]-TectumClusterMean
    TectumClusterCov = np.outer(diff, diff)
    for i in range(1, len(TectumCluster)):
        diff = TectumCluster[i]-TectumClusterMean
        TectumClusterCov += np.outer(diff, diff)
    TectumClusterCov /= len(TectumCluster) - 1
    TectumClusterCovInv = np.linalg.pinv(TectumClusterCov)
    
    #===========================================================================
    # estimate rank of covariance matrix:
    # rank = n-1 where n = number of samples in a cluster
    #===========================================================================
    DOF['PoM'] = min(3, len(PoMCluster)-1)
    DOF['Pons'] = min(3, len(PonsCluster)-1)
    DOF['SP5C'] = min(3, len(SP5CCluster)-1)
    DOF['SC'] = min(3, len(TectumCluster)-1)
    
    clusters = {}
    clusters['PoM'] = PoMClusterMean, PoMClusterCovInv
    clusters['Pons'] = PonsClusterMean, PonsClusterCovInv
    clusters['SP5C'] = SP5CClusterMean, SP5CClusterCovInv
    clusters['SC'] = TectumClusterMean, TectumClusterCovInv
    return clusters

if __name__ == "__main__":
    main()
