# Supplementary material for: Relationships between structure, in vivo function and long-range axonal target of cortical pyramidal tract neurons
Source: Nat Commun. 2017 Oct 11;8:870. doi: 10.1038/s41467-017-00971-0 (PMC5636900; doi:10.1038/s41467-017-00971-0)
Supplement: Supplementary file 4 — Supplementary Data 1 [file 41467_2017_971_MOESM4_ESM.zip › PT_SubCtx_Target_Predictor_Final/Tectum_norm_PSTH.csv]

Time (s)	SC
-0.2	0
-0.195	0
-0.19	0
-0.185	0
-0.18	0.025455858
-0.175	0
-0.17	0.025455858
-0.165	0.015564201
-0.16	0
-0.155	0.025455858
-0.15	0
-0.145	0.015564201
-0.14	0
-0.135	0
-0.13	0.2331808621
-0.125	0.025455858
-0.12	0.2060862512
-0.115	0
-0.11	0
-0.105	0.1416198348
-0.1	0.1789916403
-0.095	0
-0.09	0
-0.085	0
-0.08	0
-0.075	0.1789916403
-0.07	0
-0.065	0
-0.06	0.2060862512
-0.055	0.2331808621
-0.05	0.4409058663
-0.045	0
-0.04	0.2060862512
-0.035	0.025455858
-0.03	0.349344839
-0.025	0.025455858
-0.02	0
-0.015	0
-0.01	0.2331808621
-0.005	0.025455858
0	0.025455858
0.005	0
0.01	0
0.015	0.025455858
0.02	0.025455858
0.025	0
0.03	0
0.035	0.025455858
0.04	0.025455858
0.045	0.4409058663
0.05	0.6215362596
0.055	0.4409058663
0.06	0.2331808621
0.065	0.3222502281
0.07	0.4310142093
0.075	0.1789916403
0.08	0
0.085	0.6461402477
0.09	0.2331808621
0.095	0.5196980376
0.1	0
0.105	0.2060862512
0.11	0
0.115	0.025455858
0.12	0.4039195984
0.125	0
0.13	0.3867166445
0.135	0.4138112554
0.14	0.4138112554
0.145	0.1961945942
0.15	0.5598207454
0.155	0.6140099672
0.16	0.3716648907
0.165	0.8858603033
0.17	0.171465348
0.175	0.1985599589
0.18	0.7402365587
0.185	0.171465348
0.19	0
0.195	0.8909774011
0.2	0.1985599589
0.205	0.3963933061
0.21	0.015564201
0.215	1
0.22	0
0.225	0.7576540926
0.23	0.3716648907
0.235	0.3791903521
0.24	0.015564201
0.245	0.5793898948
0.25	0.7404521772
0.255	0.025455858
0.26	0.3716648907
0.265	0.5869153563
0.27	0.2133971327
0.275	0.4138112554
0.28	0.3445702798
0.285	0.025455858
0.29	0.8265109847
0.295	0.2060862512
0.3	0.3147239357
0.305	0
0.31	0.5522952839
0.315	0
0.32	0.025455858
0.325	0.3791903521
0.33	0
0.335	0.2060862512
0.34	0.7600202881
0.345	0
0.35	0.1985599589
0.355	0.025455858
0.36	0.2060862512
0.365	0.015564201
0.37	0.6116446026
0.375	0.787114899
0.38	0
0.385	0.025455858
0.39	0.171465348
0.395	0.4409058663
0.4	0.1687144457
0.405	0.1340935425
0.41	0.2060862512
0.415	0.1416198348
0.42	0.025455858
0.425	0.4138112554
0.43	0.1985599589
0.435	0.4138112554
0.44	0
0.445	0.4310142093
0.45	0
0.455	0
0.46	0.3418185466
0.465	0.495354329
0.47	0.3867166445
0.475	0
0.48	0
0.485	0
0.49	0
0.495	0
0.5	0
0.505	0.3867166445
0.51	0.2060862512
0.515	0.3764394499
0.52	0.406284963
0.525	0
0.53	0
0.535	0
0.54	0
0.545	0.3791903521
0.55	0.3071984743
0.555	0.3445702798
0.56	0
0.565	0.025455858
0.57	0.730173944
0.575	0.3791903521
0.58	0
0.585	0
0.59	0.1639398865
0.595	0
0.6	0.5869153563
0.605	0
0.61	0
0.615	0.025455858
0.62	0.3445702798
0.625	0.5224489399
0.63	0.2060862512
0.635	0.7178718461
0.64	0
0.645	0.4138112554
0.65	0
0.655	0.3520957412
0.66	0
0.665	0
0.67	0.3791903521
0.675	0.1639398865
0.68	0
0.685	0.5149234784
0.69	0
0.695	0.025455858
0.7	0.3716648907
0.705	0.6140099672
0.71	0.3716648907
0.715	0.5522952839
0.72	0
0.725	0.5101468419
0.73	0
0.735	0
0.74	0
0.745	0
0.75	0
0.755	0
0.76	0
0.765	0.5793898948
0.77	0
0.775	0.1886683019
0.78	0.025455858
0.785	0.1639398865
0.79	0.7426017156
0.795	0.171465348
0.8	0.1639398865
0.805	0.7079801891
0.81	0.3791903521
0.815	0
0.82	0
0.825	0.1985599589
0.83	0
0.835	0
0.84	0
0.845	0
0.85	0
0.855	0
0.86	0
0.865	0
0.87	0.025455858
0.875	0
0.88	0.025455858
0.885	0
0.89	0
0.895	0
0.9	0
0.905	0
0.91	0.025455858
0.915	0
0.92	0
0.925	0.025455858
0.93	0
0.935	0
0.94	0
0.945	0
0.95	0
0.955	0
0.96	0
0.965	0.025455858
0.97	0
0.975	0
0.98	0
0.985	0.025455858
0.99	0.025455858
0.995	0.2232892052
1	0.025455858
1.005	0
1.01	0
1.015	0.015564201
1.02	0
1.025	0.1588227887
1.03	0.025455858
1.035	0.3764394499
1.04	0
1.045	0.3764394499
1.05	0.025455858
1.055	0
1.06	0
1.065	0
1.07	0
1.075	0
1.08	0
1.085	0
1.09	0
1.095	0.2331808621
1.1	0
1.105	0
1.11	0.025455858
1.115	0
1.12	0
1.125	0
1.13	0
1.135	0.025455858
1.14	0
1.145	0
1.15	0
1.155	0.3665477929
1.16	0
1.165	0.025455858
1.17	0.025455858
1.175	0
1.18	0.025455858
1.185	0
1.19	0.025455858
1.195	0.025455858
1.2	0
1.205	0
1.21	0.025455858
1.215	0.015564201
1.22	0.025455858
1.225	0.4039195984
1.23	0
1.235	0.025455858
1.24	0.025455858
1.245	0
1.25	0.1416198348
1.255	0.349344839
1.26	0
1.265	0
1.27	0
1.275	0
1.28	0.3764394499
1.285	0
1.29	0
1.295	0.1687144457
